# Supplementary material for: Pilot Study: Soluble LPS/IgG Milk Complexes in Relationship to Early Lactation Acute Mastitis in Dairy Cows
Source: Animals (Basel). 2026 Jan 20;16(2):310. doi: 10.3390/ani16020310 (PMC12837993; doi:10.3390/ani16020310)
Supplement: Supplementary file 1 [file animals-16-00310-s001.zip]

Archive with 1 entries (1 files):
- animals-4075136-supplementary.pdf
